# Supplementary material for: Optimizing Planting Density to Improve Source-Sink Relationship and Yield of Hybrid Wheat Under Late-Sowing Conditions
Source: Plants (Basel). 2026 Jan 8;15(2):195. doi: 10.3390/plants15020195 (PMC12844727; doi:10.3390/plants15020195)
Supplement: Supplementary file 1 [file plants-15-00195-s001.zip]

Archive with 1 entries (1 files):
- plants-4022481-supplementary.pdf
